# Supplementary material for: Broad-Spectrum Antiviral and Antibacterial Activity of the Scorpion Venom Peptide HP1090
Source: Toxins (Basel). 2026 Jun 16;18(6):268. doi: 10.3390/toxins18060268 (PMC13307730; doi:10.3390/toxins18060268)
Supplement: Supplementary file 1 [file toxins-18-00268-s001.zip]

Archive with 1 entries (1 files):
- toxins-4322235-supplementary.pdf
